# Supplementary material for: Effect of Poly(L-lysine) and Heparin Coatings on the Surface of Polyester-Based Particles on Prednisolone Release and Biocompatibility
Source: Pharmaceutics. 2021 May 27;13(6):801. doi: 10.3390/pharmaceutics13060801 (PMC8229182; doi:10.3390/pharmaceutics13060801)
Supplement: Supplementary file 1 [file pharmaceutics-13-00801-s001.zip]

Archive with 1 entries (1 files):
- pharmaceutics-1220663-SI.pdf
